# Supplementary material for: A tutorial for conducting intersectional multilevel analysis of individual heterogeneity and discriminatory accuracy (MAIHDA)
Source: SSM Popul Health. 2024 Mar 26;26:101664. doi: 10.1016/j.ssmph.2024.101664 (PMC11059336; doi:10.1016/j.ssmph.2024.101664)
Supplement: Multimedia component 1 [file mmc1.zip]

Archive with 1 entries (1 files):
- TutorialData.dta
