# Supplementary material for: A tutorial for conducting intersectional multilevel analysis of individual heterogeneity and discriminatory accuracy (MAIHDA)
Source: SSM Popul Health. 2024 Mar 26;26:101664. doi: 10.1016/j.ssmph.2024.101664 (PMC11059336; doi:10.1016/j.ssmph.2024.101664)
Supplement: Multimedia component 3 [file mmc3.zip › MAIHDA Tutorial Code _spl_2_spl_.do]

********************************************************************************
********************************************************************************
***																			 ***
***			A Tutorial for Conducting  										 ***
***			Intersectional Multilevel Analysis of Individual 				 ***
*** 		Heterogeneity and Discriminatory Accuracy (MAIHDA)				 ***
***																			 ***
***			MLE Estimation Approach											 ***
***																			 ***
***		    (Evans, Leckie, Subramanian, Bell, & Merlo, 2024)				 ***
***																			 ***
********************************************************************************
********************************************************************************

* If using this code, cite as: 
/*
Evans, C.R., G. Leckie, S.V. Subramanian, A. Bell, & J. Merlo. (2024.).
A Tutorial for Conducting Intersectional Multilevel Analysis of Individual 
Heterogeneity and Discriminatory Accuracy (MAIHDA). SSM - Population Health.	 
https://doi.org/10.1016/j.ssmph.2024.101664 
*/

********************************************************************************
**# NOTES
********************************************************************************
/*
What follows is Stata code for fitting all models discussed in the MAIHDA 
Tutorial (Evans, Leckie, Subramanian, Bell, & Merlo, 2024).

Be sure to download the simulated data set named: TutorialData.dta

Examples are provided for linear (model 1) and logistic (model 2) MAIHDA models. 

For each, there are two versions: 
(A) a null (empty) model, and 
(B) an additive main effects model. 

All models are fit using maximum likelihood
estimation (MLE) in Stata. 
For alternate versions of the code 
(e.g., Bayesian estimation, or using other software) 
visit: https://doi.org/10.17605/OSF.IO/DTVC3 

*/


********************************************************************************
**# General Setup
********************************************************************************

* Clear all
clear *

* Set command interpreter to version 18
version 18.0

* Change the working directory
cd "XXX"
// Change XXX to the directory where the data is saved

* Set output format of coefficients, SEs, and confidence limits to 2dp
set cformat %9.2f

* Log analysis and save log
capture log close
log using "XXX/TutorialLog" , replace
// Change XXX to the directory. Log will be saved as TutorialLog.


********************************************************************************
**# Generate the stratum identifier
********************************************************************************

* Load the data
use "TutorialData.dta", clear

* Generate the stratum ID
generate stratum = 10000*sex + 1000*race + 100*education + 10*income + 1*age

* Move stratum to the beginning of the dataset
order stratum

* Tabulate stratum
tabulate stratum

* Generate a new variabe which records stratum size
bysort stratum: generate n = _N


********************************************************************************
**# Estimate Linear Model 1A
********************************************************************************

* Fit the two-level linear regression with no covariates
mixed HbA1c || stratum:

* Save the model results
estimates save "m1A.ster", replace

* Store the between-stratum variance
scalar m1Asigma2 = exp(_b[lns1_1_1:_cons])^2
// The mixed command estimates and returns the between-stratum variance as the 
// log of the SD of the stratum random effects. We must therefore exponentiate 
// and square this quantity to recover the between-stratum variance.

* Predict the mean outcome
predict m1Am, fitted
// Calculated as the fixed-portion linear prediction plus contributions based on 
// predicted random effects.


********************************************************************************
**# Estimate Linear Model 1B
********************************************************************************

* Fit the two-level linear regression with covariates
mixed HbA1c i.sex i.race i.education i.income i.age || stratum:, baselevels

* Save the model results
estimates save "m1B.ster", replace

* Store the between-stratum variance
scalar m1Bsigma2 = exp(_b[lns1_1_1:_cons])^2
// The mixed command estimates and returns the between-stratum variance as the 
// log of the SD of the stratum random effects. We must therefore exponentiate 
// and square this quantity to recover the between-stratum variance.

* Predict the mean outcome
predict m1Bm, fitted
// Calculated as the fixed-portion linear prediction plus contributions based on 
// predicted random effects.

* Predict the stratum random effect and its SE
predict m1Bu, reffect reses(m1Buse)

* Predict the standard error of the fixed-portion linear prediction
predict m1Bxbse, stdp


********************************************************************************
**# Estimate Logistic Model 2A
********************************************************************************

* Fit the two-level logistic regression with no covariates
melogit diabetic || stratum:, or baselevels

* Save the model results
estimates save "m2A.ster", replace

* Store the between-stratum variance
scalar m2Asigma2 = _b[/var(_cons[stratum])]

* Predict the fitted linear predictor
predict m2Axbu, eta

* Predict the linear predictor for the fixed portion of the model only
predict m2Axb, xb


********************************************************************************
**# Estimate Logistic Model 2B
********************************************************************************

* Fit the two-level logistic regression with covariates
melogit diabetic i.sex i.race i.education i.income i.age || stratum:, ///
	or baselevels

* Save the model results
estimates save "m2B.ster", replace

* Store the between-stratum variance
scalar m2Bsigma2 = _b[/var(_cons[stratum])]

* Predict the fitted linear predictor
predict m2Bxbu, eta

* Predict the linear predictor for the fixed portion of the model only
predict m2Bxb, xb

* Predict the standard error of the fixed-portion linear prediction
predict m2Bxbse, stdp

* Predict the stratum random effect and its standard error
predict m2Bu, reffect reses(m2Buse)


********************************************************************************
**# Save the data at the individual-level and at the stratum-level
********************************************************************************

*-------------------------------------------------------------------------------
**## Save the data at the individual-level
*-------------------------------------------------------------------------------

* Compress the data
compress

* Save the data
save "individual.dta", replace


*-------------------------------------------------------------------------------
**## Save the data at the stratum-level
*-------------------------------------------------------------------------------

* Collapse the data down to a stratum-level dataset
collapse (count) n = HbA1c (mean) HbA1c diabetic, ///
	by(stratum sex race education income age ///
	m1Am m1Bm m1Bxbse m1Bu m1Buse m2Axbu m2Bxbu m2Bxb m2Bxbse m2Bu m2Buse)

* Move the list of variables to the beginning of the dataset
order stratum sex race education income age n HbA1c diabetic

* Convert the outcome from a proportion to a percentage
replace diabetic = 100*diabetic

* Set the display format to 1dp
format %9.1f diabetic m1Am m1Bm

* Set the display format to 2dp
format %9.2f diabetic m1Bu m1Buse m1Bxbse ///
	m2Axbu m2Bxbu m2Bxb m2Bxbse m2Bu m2Buse

* Compress the data
compress

* Save the data
save "stratum.dta", replace


********************************************************************************
**# Table 1 + Table 2
********************************************************************************

*-------------------------------------------------------------------------------
**## Calculate individual-level descriptive statistics
*-------------------------------------------------------------------------------

* Load the individual-level data
use "individual.dta", clear

* Total sample size
codebook stratum, compact

* Tabulate each individual characteristic
tabulate sex 
tabulate race 
tabulate education
tabulate income
tabulate age

* Summarize the individual outcome
tabstat HbA1c, statistics( mean p50 sd min max ) format(%3.1f)
//[mean of the individual outcomes = "sample mean"]


*-------------------------------------------------------------------------------
**## Calculate stratum-level descriptive statistics
*-------------------------------------------------------------------------------

* Load the stratum-level data
use "stratum.dta", clear

* Generate binary indicators for whether each stratum has more than X 
* individuals
generate n100plus = (n >= 100)
generate n50plus = (n >= 50)
generate n30plus = (n >= 30)
generate n20plus = (n >= 20)
generate n10plus = (n >= 10)
generate nlessthan10 = (n < 10)

* Tabulate the binary indicators
tabulate n100plus
tabulate n50plus
tabulate n30plus
tabulate n20plus
tabulate n10plus
tabulate nlessthan10

* Summarize the observed stratum means
tabstat HbA1c, statistics( mean p50 sd min max ) format(%3.1f)
//[mean of the observed stratum means = "grand mean"]

* Summarize the predicted stratum means
tabstat m1Am, statistics( mean p50 sd min max ) format(%3.1f)
//[mean of the predicted stratum means = "precision weighted grand mean"]


********************************************************************************
**# Table 3
********************************************************************************

* Load the individual-level data
use "individual.dta", clear


*-------------------------------------------------------------------------------
**## Linear Model 1A
*-------------------------------------------------------------------------------

* Load the estimation results and make them the current (active) results
estimates use "m1A.ster"

* Replay the estimation results
estimates replay, baselevels

* Calculate the variance partition coefficient (VPC)
estat icc


*-------------------------------------------------------------------------------
**## Linear Model 1B
*-------------------------------------------------------------------------------

* Load the estimation results and make them the current (active) results
estimates use "m1B.ster"

* Replay the estimation results
estimates replay, baselevels

* Calculate the variance partition coefficient (VPC)
estat icc

* Calculate the Proportional Change in Variance (PCV) (as a percentage)
display %3.1f 100*(m1Asigma2 - m1Bsigma2) / m1Asigma2
	

	
*-------------------------------------------------------------------------------
**## Logistic Model 2A
*-------------------------------------------------------------------------------

* Load the estimation results and make them the current (active) results
estimates use "m2A.ster"

* Replay the estimation results
estimates replay, or baselevels

* Calculate the variance partition coefficient (VPC)
estat icc

* Calculate the area under the receiver operating characteristic (ROC) curve
* based on fitted linear predictor for the fixed portion of the model only 
* (only the intercept)
roctab diabetic m2Axb

* Calculate the area under the receiver operating characteristic (ROC) curve
* based on fitted linear predictor (intercept and stratum random effect)
roctab diabetic m2Axbu


*-------------------------------------------------------------------------------
**## Logistic Model 2B
*-------------------------------------------------------------------------------

* Load the estimation results and make them the current (active) results
estimates use "m2B.ster"

* Replay the estimation results
estimates replay, or baselevels

* Calculate the variance partition coefficient (VPC)
estat icc

* Calculate the Proportional Change in Variance (PCV) (as a percentage)
display	%3.1f 100*(m2Asigma2 - m2Bsigma2) / m2Asigma2

* Calculate the area under the receiver operating characteristic (ROC) curve
* based on linear predictor for the fixed portion of the model only (main 
* effects only)
roctab diabetic m2Bxb

* Calculate the area under the receiver operating characteristic (ROC) curve
* based on fitted linear predictor (main effects and interactions)
roctab diabetic m2Bxbu


********************************************************************************
**# Figure 1
********************************************************************************

*-------------------------------------------------------------------------------
**## Panel A
*-------------------------------------------------------------------------------

* Load the individual-level data
use "individual.dta", clear

* Plot the histogram of the individual outcome
histogram HbA1c

* Summarize HbA1c
summarize HbA1c

* Store the sample mean of HbA1c
scalar mean = round(r(mean), 0.1)

* Store the sample minimum
scalar min = round(r(min), 0.1)

* Store the sample maximum
scalar max = round(r(max), 0.1)

* Re-plot the histogram of the individual outcome with options
histogram HbA1c, ///
	width(2) ///
	start(10) ///
	percent ///
	addplot((pci 11 `=mean' 0 `=mean', lcolor(black) lwidth(vthick))) ///
	text(12  `=mean' "Sample Mean = `=mean' mmol/mol", ///
		placement(0) size(*1.5)) ///
	text(3 16 "Min =", color(black) size(*1.5)) /// 
	text(2 16 "`=min' mmol/mol", color(black) size(*1.5)) ///
	text(3 92 "Max =", color(black) size(*1.5)) /// 
	text(2 92 "`=max' mmol/mol", color(black) size(*1.5)) ///
	ytitle("Percent of Individuals",size(*1.5)) ///
	yscale(range(0 13)) ///
	ylabel(0(5)10, angle(horizontal) labsize(*1.5)) ///
	xtitle("HbA1c (mmol/mol)", size(*1.5)) ///
	xlabel(10(10)100, angle(horizontal) format(%3.0f) labsize(*1.5)) ///
	legend(off) ///
	scheme(s1mono) ///
	name(Figure1A, replace) ///
	xsize(10)
	
* Export the graph as a portable network graphics (PNG) file
graph export "Figure 1A.png", replace width(1000)


*-------------------------------------------------------------------------------
**## Panel B
*-------------------------------------------------------------------------------

* Load the stratum-level data
use "stratum.dta", clear

* Plot the histogram of the observed stratum means
histogram HbA1c

* Summarize the observed stratum means
summarize HbA1c

* Store the grand mean (the mean of the observed stratum means)
scalar mean = round(r(mean), 0.1)

* Store the minimum observed stratum mean
scalar min = round(r(min), 0.1)

* Store the maximum observed stratum mean
scalar max = round(r(max), 0.1)

* Re-plot the histogram of the observed stratum means with options
histogram HbA1c, ///
	width(2) ///
	start(20) ///
	percent ///
	addplot((pci 27 `=mean' 0 `=mean', lcolor(black) lwidth(vthick))) ///
	text(29 `=mean' "Grand Mean = `=mean' mmol/mol", ///
		placement(0) size(*1.5)) ///
	text(6 `=min' "Min =", size(*1.5)) ///
	text(4 `=min' "`=min' mmol/mol", size(*1.5)) ///
	text(6 `=max' "Max =", size(*1.5)) ///
	text(4 `=max' "`=max' mmol/mol", size(*1.5)) ///
	ytitle("Percent of Strata", size(*1.5)) ///
	yscale(range(0 30)) ///
	ylabel(0(5)25, angle(horizontal) labsize(*1.5)) ///
	xtitle("HbA1c (mmol/mol)", size(*1.5)) ///
	xlabel(20(10)60, angle(horizontal) format(%3.0f) labsize(*1.5)) ///
	legend(off) ///
	scheme(s1mono) ///
	name(Figure1B, replace) ///
	xsize(10)

* Export the graph as a portable network graphics (PNG) file
graph export "Figure 1B.png", replace width(1000)


	
*-------------------------------------------------------------------------------
**## Panel C
*-------------------------------------------------------------------------------

* Load the stratum-level data
use "stratum.dta", clear

* Plot the histogram of the predicted stratum means
histogram m1Am

* Summarize the predicted stratum means
summarize m1Am

* Store the precision weighted grand mean (the mean of the predicted stratum 
* means)
scalar mean = round(r(mean), 0.1)

* Store the minimum predicted stratum mean
scalar min = round(r(min), 0.1)

* Store the maximum predicted stratum mean
scalar max = round(r(max), 0.1)

* Re-plot the histogram of the predicted stratum means with options
histogram m1Am, ///
	width(2) ///
	start(20) ///
	percent ///
	addplot((pci 27 `=mean' 0 `=mean', lcolor(black) lwidth(vthick))) ///
	text(29  `=mean' "Precision Weighted Grand Mean = `=mean' mmol/mol", ///
		placement(0) size(*1.5)) ///
	text(6 32 "Min =", size(*1.5)) ///
	text(4 32 "`=min' mmol/mol", size(*1.5)) ///
	text(6 52 "Max =", size(*1.5)) ///
	text(4 52 "`=max' mmol/mol", size(*1.5)) ///
	ytitle("Percent of Strata", size(*1.5)) ///
	yscale(range(0 30)) ///
	ylabel(0(5)25, angle(horizontal) labsize(*1.5)) ///
	xtitle("HbA1c (mmol/mol)", size(*1.5)) ///
	xlabel(20(10)60, angle(horizontal) format(%3.0f) labsize(*1.5)) ///
	legend(off) ///
	scheme(s1mono) ///
	name(Figure1C, replace) ///
	xsize(10)
	
* Export the graph as a portable network graphics (PNG) file
graph export "Figure 1C.png", replace width(1000)


********************************************************************************
**# Figure 2 + Table 4
********************************************************************************

*-------------------------------------------------------------------------------
**## Panel A
*-------------------------------------------------------------------------------

* Load the stratum-level data
use "stratum.dta", clear

* Rank the predicted stratum means
egen m1Bmrank = rank(m1Bm)

* Generate the lower and upper limits of the approximate 95% confidence 
* intervals for the predicted stratum means
generate m1Bmlo = m1Bm - 1.96 * sqrt(m1Bxbse^2 + m1Buse^2)
generate m1Bmhi = m1Bm + 1.96 * sqrt(m1Bxbse^2 + m1Buse^2)
// Approximate as the model assumes no sampling covariability between the 
// regression coefficients and the stratum random effect

* Plot the caterpillar plot of the predicted stratum means
twoway (rspike m1Bmhi m1Bmlo m1Bmrank) (scatter m1Bm m1Bmrank) 

* Plot the caterpillar plot of the predicted stratum means with options
twoway ///
	(rspike m1Bmhi m1Bmlo m1Bmrank, lcolor(gs4)) ///
	(scatter m1Bm m1Bmrank, mcolor(black) msymbol(smcircle)) ///
	, ///
	ytitle("Predicted HbA1c (mmol/mol)" " " "Model 1B", size(*1.5)) ///
	ylabel(30(5)50, angle(horizontal) labsize(*1.5)) ///
	yline(30 35 40 45 50, lwidth(vthin) lcolor(gray)) ///
	xtitle("Stratum rank", size(*1.5)) ///
	xlabel(1 50 100 150 200 250 300 350 384, labsize(*1.5)) ///
	legend(off) ///
	scheme(s1mono) ///
	name(Figure2A, replace) ///
	xsize(10)
	
* Export the graph as a portable network graphics (PNG) file
graph export "Figure 2A.png", replace width(1000)
	
* Generate list of 10 highest/lowest predicted stratum means (for Table 4)
sort m1Bmrank
list stratum sex race education income age n m1Bmrank m1Bm m1Bmlo m1Bmhi in f/5
list stratum sex race education income age n m1Bmrank m1Bm m1Bmlo m1Bmhi ///
	in -5/-1


*-------------------------------------------------------------------------------
**## Panel B
*-------------------------------------------------------------------------------

* Load the stratum-level data
use "stratum.dta", clear

* Generate the predicted stratum percentages
generate m2Bp = 100 * invlogit(m2Bxbu)

* Rank the predicted stratum percentages
egen m2Bprank = rank(m2Bp)

* Generate the lower and upper limits of the approximate 95% confidence 
* intervals for the predicted stratum percentages
generate m2Bplo = 100 * invlogit(m2Bxb + m2Bu ///
	- 1.96 * sqrt(m2Bxbse^2 + m2Buse^2))
generate m2Bphi = 100 * invlogit(m2Bxb + m2Bu ///
	+ 1.96 * sqrt(m2Bxbse^2 + m2Buse^2))
// Approximate as the model assumes no sampling covariability between the 
// regression coefficients and the stratum random effect

* Plot the caterpillar plot of the predicted stratum means
twoway (rspike m2Bphi m2Bplo m2Bprank) (scatter m2Bp m2Bprank)
 
* Re-plot the caterpillar plot of the predicted stratum percentages with options
twoway ///
	(rspike m2Bphi m2Bplo m2Bprank, lcolor(gs4)) ///
	(scatter m2Bp m2Bprank, mcolor(black) msymbol(smcircle)) ///
	, ///
	ytitle("Predicted Percent Diabetic" " " "Model 2B", size(*1.5)) ///
	ylabel(0(10)50, angle(horizontal) labsize(*1.5)) ///
	yline(10 20 30 40 50 60 70, lwidth(vthin) lcolor(gray)) ///
	xtitle("Stratum rank", size(*1.5)) ///
    xlabel(1 50 100 150 200 250 300 350 384, labsize(*1.5)) ///
	legend(off) ///
	scheme(s1mono) ///
	name(Figure2B, replace) ///
	xsize(10)
	
* Export the graph as a portable network graphics (PNG) file
graph export "Figure 2B.png", replace width(1000)

* Generate list of 10 highest/lowest predicted stratum percentages (for Table 4)
sort m2Bprank
list stratum sex race education income age n m2Bprank m2Bp m2Bplo m2Bphi in f/5
list stratum sex race education income age n m2Bprank m2Bp m2Bplo m2Bphi ///
	in -5/-1


********************************************************************************
**# Figure 3
********************************************************************************

*-------------------------------------------------------------------------------
**## Panel A
*-------------------------------------------------------------------------------

* Load the stratum-level data
use "stratum.dta", clear

* Rank the predicted stratum random effects
egen m1Burank = rank(m1Bu)

* Generate the lower and upper 95% confidence interval limits for the predicted 
* stratum random effect
generate m1Bulo = m1Bu - 1.96 * m1Buse
generate m1Buhi = m1Bu + 1.96 * m1Buse

* Plot the caterpillar plot of the predicted stratum random effects
twoway (rspike m1Buhi m1Bulo m1Burank) (scatter m1Bu m1Burank)

* Re-plot the caterpillar plot of the predicted stratum random effects with 
* options
twoway ///
	(rspike m1Buhi m1Bulo m1Burank, lcolor(gs4)) ///
	(scatter m1Bu m1Burank, mcolor(black) msymbol(smcircle)) ///
	, ///
	ytitle("Predicted Stratum Random Effect" ///
	" " "in HbA1c (mmol/mol)", size(*1.5)) ///
	yscale(range(-3.6 3.6)) ///
	yline(0) ///
	yline(-3 -2 -1 1 2 3, lcolor(gray)) ///
	ylabel(-3(1)3, angle(horizontal) labsize(*1.5)) ///
	xtitle("Stratum rank", size(*1.5)) ///
	xlabel(1 50 100 150 200 250 300 350 384, labsize(*1.5)) ///
	legend(off) ///
	scheme(s1mono) ///
	name(Figure3A, replace) ///
	xsize(10)

* Export the graph as a portable network graphics (PNG) file
graph export "Figure 3A.png", replace width(1000)


*-------------------------------------------------------------------------------
**## Panel B
*-------------------------------------------------------------------------------

* Load the stratum-level data
use "stratum.dta", clear

* Generate the lower and upper 95% confidence interval limits for the predicted 
* stratum random effect
generate m1Bulo = m1Bu - 1.96 * m1Buse
generate m1Buhi = m1Bu + 1.96 * m1Buse

* Generate a binary indicator for whether the predicted stratum random effect is 
* significant
generate m1Busig = (m1Buhi < 0 | m1Bulo > 0)

* Rank the significant predicted stratum random effects
egen m1Busigrank = rank(m1Bu) if m1Busig == 1

* Plot the caterpillar plot of the significant predicted stratum random effects
twoway (rspike m1Buhi m1Bulo m1Busigrank) (scatter m1Bu m1Busigrank) 
	
* Re-plot the caterpillar plot of the significant predicted stratum random 
* effects with options
twoway ///
	(rspike m1Buhi m1Bulo m1Busigrank, lcolor(gs4)) ///
	(scatter m1Bu m1Busigrank, mcolor(black) msymbol(smcircle)) ///
	(scatter m1Bulo m1Busigrank if m1Buhi < 0, ///
		msymbol(none) mlabel(stratum) mlabposition(7) mlabangle(ninety) ///
		mlabsize(*1.2) mlabgap(0)) ///
	(scatter m1Buhi m1Busigrank if m1Bulo > 0, ///
		msymbol(none) mlabel(stratum) mlabposition(1) mlabangle(ninety) ///
		mlabsize(*1.2) mlabgap(0)) ///
	, ///
	ytitle("Predicted Stratum Random Effect" ///
		" " "in HbA1c (mmol/mol)", size(*1.5)) ///
	yscale(range(-3.6 3.6)) ///
	yline(0) ///
	yline(-3 -2 -1 1 2 3, lcolor(gs13)) ///
	ylabel(-3(1)3, angle(horizontal) labsize(*1.5)) ///
	xtitle(" " "Stratum rank", size(*1.5)) ///
	xscale(range(0 15)) ///
	xlabel(none) ///
	legend(off) ///
	scheme(s1mono) ///
	name(Figure3B, replace) ///
	xsize(10)
	
* Export the graph as a portable network graphics (PNG) file
graph export "Figure 3B.png", replace width(1000)


*-------------------------------------------------------------------------------
**## Panel C
*-------------------------------------------------------------------------------

* Load the stratum-level data
use "stratum.dta", clear

* Replaces each observation in the dataset with 1000 copies of the observation
expand 1000
// We do this as for this plot we follow a simulation-based approach to 
// calculating the limits of the approximate 95% confidence intervals of our 
// predictions. This involves simulating 1000 values for each predicted value.
//
// Approximate as the model assumes no sampling covariability between the 
// regression coefficients and the stratum random effect

* Generate the approximate standard error for the linear predictor
generate m2xbuse = sqrt(m2Bxbse^2 + m2Buse^2)

* Specify initial value of random-number seed
set seed 354612

* Generate the predicted stratum percentages based on the regression 
* coefficients and the predicted stratum random effect and factoring in 
* prediction uncertainty
generate m2Bpsim = 100 * invlogit(m2Bxb + m2Bu + rnormal(0, m2xbuse))

* Generate the predicted stratum percentages ignoring the predicted stratum 
* effect
generate m2BpAsim = 100 * invlogit(m2Bxb)

* Generate the difference in the predicted stratum percentages due to the 
* predicted stratum effect
generate m2BpBsim = m2Bpsim - m2BpAsim

* Generate the lower and upper limits of the approximate 95% confidence 
* intervals for the difference in predicted stratum percentages due to 
* interaction
bysort stratum: egen m2BpBsimlo = pctile(m2BpBsim), p(2.5)
bysort stratum: egen m2BpBsimhi = pctile(m2BpBsim), p(97.5)

* Convert the data into a stratum-level dataset
collapse (mean) m2BpBsim, by(stratum m2BpBsimlo m2BpBsimhi)

* Rank the predicted stratum percentage differences
egen m2Bpsimrank = rank(m2BpBsim)

* Plot the caterpillar of the predicted stratum percentage differences
twoway (rspike m2BpBsimhi m2BpBsimlo m2Bpsimrank) (scatter m2BpBsim m2Bpsimrank)

* Re-plot the caterpillar of the predicted stratum percentage differences
twoway ///
	(rspike m2BpBsimhi m2BpBsimlo m2Bpsimrank, lcolor(gs4)) ///
	(scatter m2BpBsim m2Bpsimrank, mcolor(black) msymbol(smcircle)) ///
	, ///
	ytitle("Difference in Predicted Percent" ///
		" " "Diabetic due to Interactions", size(*1.5)) ///
	yline(0) ///
	yline(-10 -5 5 10, lcolor(gray)) ///
	ylabel(-10(5)10, angle(horizontal) labsize(*1.5)) ///
	xtitle("Stratum rank", size(*1.5)) ///
	xlabel(1 50 100 150 200 250 300 350 384, labsize(*1.5)) ///
	legend(off) ///
	scheme(s1mono) ///
	name(Figure3C, replace) ///
	xsize(10)

* Export the graph as a portable network graphics (PNG) file
graph export "Figure 3C.png", replace width(1000)


********************************************************************************
**# Close Capture Log
********************************************************************************

* Close log file
capture log close

translate "XXX/TutorialLog.smcl" "XXX/TutorialLog.pdf", replace
// Change both XXX to the directory. Log will be converted and saved as a PDF.


********************************************************************************
exit
